# Supplementary material for: Characterization and practical use of self-compatibility in outcrossing grass species
Source: Ann Bot. 2021 Mar 23;127(7):841–52. doi: 10.1093/aob/mcab043 (PMC8225281; doi:10.1093/aob/mcab043)
Supplement: mcab043_suppl_Supplementary-Material-S02 [file mcab043_suppl_Supplementary-Material-S02.xlsx]

## Sheet: Sheet1
Supplementary Table 1: Summary of published literature on SI breakdown to SC in flowering plants. The list is arranged in families, the mechanism of SI in operation, where known, the species in which SC was investigated, a brief description of the SC mutation and literature citation.
Family	SI mechanism	S-gene determinants	Species	SI breakdown summary	Reference
Poaceae	Gametophytic S and Z loci	No determinants definitively identified, candidate genes have been suggested	Lolium perenne	Mutation in gene close to Z locus	Thorogood and Hayward, 1992
				Mutation in unlinked modifier gene on linkage group 5	Arias-Aguirre et al., 2013; Do Canto et al., 2018; Cropano et al., (submitted)
				Mutation in unlinked modifier gene on linkage group 6	Slatter et al., 2020
				Mutation in unlinked modifier gene on linkage group 5	Thorogood et al., 2005
			Lolium temulentum	Frameshift mutation in S gene candidate, LpDUF247	Manzanares et al., 2016
			Phalaris coerulescens	Mutations in S, Z and an unlinked locus	Hayman and Richter, 1992
			Secale cereale	Mutation within the Z locus	Lundqvist, 1958
				Mutation within the S locus and an unlinked gene	Lundqvist, 1968
				Mutations within S, Z and an unlinked loci	Voylokov et al., 1993
Brassicaceae	Sporophytic self-recognition growth inhibition pathway controlled by a single S locus	♀: S-locus receptor kinase	Arabidopsis halleri	Inversion of 213 bp DNA sequence in SCR gene	Tsuchimatsu et al., 2010
			Arabidopsis lyrata	Mutation in modifier gene not linked to S	Mable et al., 2005
				Recessive mutation in gene not linked to S	Mable et al., 2017
			Arabidopsis thaliana	Reduced expression of SCR due to mutation in regulatory element	Dwyer et al., 2013
				Mutation in an S-linked gene resulting in reduced expression of female determinant	Liu et al., 2007
				Loss of function mutations affecting SCR and SRK	Nasrallah et al., 2002
				Two or more S-linked gene mutations and a modifier locus	Boggs et al., 2009
				Loss of function mutations within S genes and a modifier locus	Nasrallah et al., 2004
			Arabidopsis thaliana x lyrata	Aberrant splicing of SRK resulting in non-functional protein	Nasrallah et al., 2007
			Brassica campestris	Recessive mutation causing down-regulation of multiple S-linked genes and reduced SRK accumulation	Nasrallah et al., 1992
				Change in S gene expression caused by modifier genes	Sharma and Murty, 1979
			Brassica napus	1 bp deletion in SRK gene producing a premature stop codon and truncated protein	Goring et al., 1993
				Insertion of DNA fragment into SCR promoter region and other S-locus mutations	Okamoto et al., 2007
				Loss of function mutation affecting SCR	Tochigi et al., 2011
				Loss of SCR expression possibly caused by unidentifed unlinked modifier genes	Zhai et al., 2014
		♂: S-locus protein 11/S-locus cysteine-rich	Brassica napus,Arabidopsis lyrata	Deletion of modifier gene involved in downstream SI signalling	Indriolo et al., 2012
			Brassica oleracea	Mutation affecting SLG function or modifier tightly linked to S	Gaude et al., 1993
				Deletion of the recognition domain from SRK sequence	Hee-Jeong et al., 2014
				S gene expression affected by modifier genes	Nasrallah and Wallace 1968
				Recessive S alleles conferring SC	Thompson and Taylor, 1966
				Reduction in SRK trancription caused by deletion of promoter region	Nasrallah et al., 1994
				Mutation in unlinked modifier gene reducing quantity of S gene product	Nasrallah, 1974
				SC conferred by an unlinked modifier gene, the prevalence of SC was variable depending on S allele	Thompson and Taylor, 1971
			Brassica oleracea L. var. capitata	Mutation in SRK and a downstream modifier gene	Xiao et al., 2019
			Brassica rapa	Both an insertion into the SRK sequence and deletion within the SCR promoter region causing loss of gene expression	Fujimoto et al., 2006
			Capsella orientalis	Frameshift mutation causing loss of histidine residues in SCR	Bachmann et al., 2019
			Capsella rubella x grandifloria	Suppression of SCR expression	Nasrallah et al., 2007
			Leavenworthia alabamica	Different mutations affecting pollen-part S gene components	Chantha et al., 2013
				Pseudo-SC caused by recessive S allele and possibly modifier genes	Baldwin and Schoen, 2017
			Raphanus sativus L.	Multiple modifier genes with a combined effect	Litzow and Ascher, 1983
			xBrassicoraphanus	Reduced expression of SCR due to epistatic mechanism	Jung et al., 2014
Fabaceae	Unknown, similar to Solonaceae GSI?	Not RNase-based (Aguiar et al., 2015)?	Trifolium hybridium L.	SC occurring at high temperatures due to dominant modifier gene allele	Townsend, 1966a
				Modifier gene conferring SC in the presence of a specific S allele	Townsend, 1966b
			Trifolium pratense L.	Mutation in S allele conferring SC	Williams, 1947
			Trifolium repens L.	Gene conferring pseudo-SC	Atwood, 1942
Plantaginaceae	see Solanaceae		Antirrhinum majus, Antirrhinum hispanicum	Presence of an additional duplicated S-locus on a telomeric fragment	Xue et al., 2009
Polemoniaceae	Variable?		Phlox drummondii Phlox cuspidata	Mutations in modifier genes	Bixby and Levin, 1996
Rosaceae	see Solanaceae		Malus domestica	Mutation in putative pollen membrane S-RNase transporter	Li et al., 2016
			Prunus avium, Prunus mume	4bp deletion and 6800 bp insetion causing loss of two regions, HVa and HVb, required for self-recognition	Ushijima et al., 2004
			Prunus salicina	Mutation affecting function of pollen-part S-gene	Beppu et al., 2005
			Prunus armeniaca	Loss of function in SFB caused by a 358 bp insertion and an additional mutation in an unlinked modifier gene	Vilanova et al., 2006
				Mutation in modifier gene putatively involved with preserving S-RNase function	Munoz-Sanz et al., 2017
				Loss of function in a modifier gene unlinked to S	Zuriaga et al., 2013
			Prunus avium	Premature stop codon in SFB resulting in truncated protein	Marchese et al., 2007
				Deletion and frameshift mutations leading to a loss of function in pollen-part S gene	Sonneveld et al., 2005
				Mutation in a modifier gene not linked to S	Cachi and Wünsch, 2011
				Mutation in pollen-part modifier gene not linked to S	Ono et al., 2018
				Mutation in a modifier gene not linked to S	Wünsch and Hormaza, 2004
			Prunus cerasus	Transposable element insertion causing premature stop codon in SFB sequence	Hauck et al., 2006
				Mutation in S-RNase allele conferring SC	Oliveira, 2001
				Insufficient S-RNase accumulation caused by reduced transcription	Watari et al., 2007
				2600 bp insertion into S-RNase gene sequence causing an inhibition of expression	Yamane et al., 2003
			Prunus persica	Several different insertions resulting in truncated SFB proteins and loss of a cystein residue in S-RNase	Tao et al., 2007
				Differential expression of a S-linked gene and multiple non S-linked genes	Liu et al., 2018
			Prunus spp.	Mutations in pollen-part and stigma-part S genes	Socias I Company et al., 2015
			Pyrus serotina	Deletion of S-RNase gene	Sassa et al., 1997
Scrophulariaceae	see Solanaceae (Lai et al., (2002)		Nemesia strumosa	Multiple recessive unlinked modifier genes conferring pseudo-SC	Henny and Ascher, 1976
				Multiple modifier genes conferring pseudo-SC under a threshold requirement	Robacker and Ascher, 1982
Solanaceae	Gametophytic non-self S-RNase-based pathway controlled by a single locus S	♀: S-RNase	Lycopersicon esculentum, Lycopersicon peruvianum	Loss of function mutations in S-RNase and unlinked stigma-specific modifier genes	Kondo et al., 2002
			Lycopersicon hirsutum	Multiple unidentified modifier genes conferring pseudo-SC	Martin, 1963
			Lycopersicon peruvianum	Loss of ribonuclease activity in S-RNase	Kowyama et al., 1994
				Loss of RNase activity in S-RNase caused by loss of histidine residue	Royo et al., 1994
			Lycopersicon peruvianum L.	SI allele mutations, addition of a S allele bearing chromosome fragment and modifier genes affecting S gene expression	Hogenboom, 1972
			Lycopersicon peruvianum, Lycopersicon hirsutum	Mutation in a S gene encoding a stylar protein	Bernatzky and Miller, 1994
			Nicotiana alata	Duplication of the pollen S gene resulting in competitive interaction	Golz et al., 2001
				Presence of an additional duplicated pollen-part S- gene on a centric chromosomal fragment	Pandey, 1965
			Nicotiana glauca, Nicotiana tabacum, Nicotiana plumbaginifolia	Frame shift and non-sense mutations in unlinked downstream modifier gene depending on species	Garcia-Valencia et al., 2017
			Nicotiana langsdorffi	S allele conferring SC and possibly unidentified modifier genes	East, 1932
		♂: S-locus F-box/S-haplotype-specific-F-box	Nicotiana sylvestris	Loss of SI-specific activity in S-RNase	Golz et al., 1998
			Petunia axillaris	One or multiple modifier genes which confer SC	Mather, 1943
				Suppression of S-Rnase gene expression	Tsukamoto et al., 1999
				Undetermined mutation affecting pollen S allele function	Tsukamoto et al., 2003
			Petunia hybrida	Loss of function mutation in S-RNase sequence	Clark et al., 1990
				Mutation at a pistil-specific S locus gene and an unlinked modifier gene	Ai et al., 1991
				Pseudo-SC caused by multiple genes both linked and unlinked to S	Flaschenriem and Ascher, 1979
				Pseudo-SC caused by several additive genes unlinked to S	Takahashi, 1973
			Petunia inflata	Presence of an additional duplicated S- gene on a centric fragment	Brewbaker and Natarajan, 1960
			Solanum arcanum, Solanum chmielewskii, Solanum neorickii	Loss of function mutations in SFB and an interacting pollen-part protein	Markova et al., 2017
			Solanum chacoense	Inhibition of S-gene expression in pollen by a dominant modifier mutation	Hosaka and Hanneman, 1998
